# Supplementary material for: In Vitro and In Vivo Relevant Antineoplastic Activity of Platinum(II) Complexes toward Triple-Negative MDA-MB-231 Breast Cancer Cell Line
Source: Pharmaceutics. 2022 Sep 22;14(10):2013. doi: 10.3390/pharmaceutics14102013 (PMC9609024; doi:10.3390/pharmaceutics14102013)
Supplement: Supplementary file 1 [file pharmaceutics-14-02013-s001.zip]

Archive with 1 entries (1 files):
- pharmaceutics-1860411-supplementary.pdf
